# Supplementary material for: Sediment Bacteria and Phosphorus Fraction Response, Notably to Titanium Dioxide Nanoparticle Exposure
Source: Microorganisms. 2022 Aug 13;10(8):1643. doi: 10.3390/microorganisms10081643 (PMC9412993; doi:10.3390/microorganisms10081643)
Supplement: Supplementary file 1 [file microorganisms-10-01643-s001.zip]

Archive with 1 entries (1 files):
- microorganisms-1854833-supplementary.pdf
